# Supplementary material for: Impact of Antegrade Selective Cerebral Perfusion Flow Ranges on Clinical and Neurological Outcomes in Aortic Arch Surgery
Source: Interdiscip Cardiovasc Thorac Surg. 2026 Jul 15;41(8):ivag200. doi: 10.1093/icvts/ivag200 (PMC13431124; doi:10.1093/icvts/ivag200)
Supplement: ivag200_Supplementary_Data [file ivag200_supplementary_data.zip]

Archive with 4 entries (4 files):
- TABLE 4 SUPPLEMENTARY.docx
- TABLE 1 SUPPLEMENTARY.docx
- TABLE 2 SUPPLEMENTARY.docx
- TABLE 3 SUPPLEMENTARY.docx
